# Supplementary material for: NKG2D Enhances Double-Negative T Cell Regulation of B Cells
Source: Front Immunol. 2021 Jun 16;12:650788. doi: 10.3389/fimmu.2021.650788 (PMC8242353; doi:10.3389/fimmu.2021.650788)
Supplement: Supplementary file 2 [file Table_1.xlsx]

## Sheet: Sheet1
	Original Data of Supplementary Fig.1
	Rae1 MFI							Mult1 MFI
		Geometric MFI							Geometric MFI
	blank	113	117	124				blank	82.6	81	74
	IgG Isotype	131	136	145				IgG Isotype	108	112	127
	0 hour	155	164	151				0 hour	108	119	130
	6 hours	178	184	167				6 hours	112	115	134
	18 hours	257	284	291				18 hours	228	237	264
	48 hours	418	434	441				48 hours	1193	1342	1018
	Percent of Rae1 Protein Expression
	blank	0 hr	6 hrs	18 hrs	48 hrs	IgG Isotype
	0.33	4.8	4.73	9.27	16.7	0.33
	0.34	4.44	4.51	9.24	20.7	0.37
	0.37	4.73	4.91	9.34	19.1	0.45
	Original Data of Fig. 5E
	Rae MFI						Mult1 MFI
		Geometric MFI						Geometric MFI
	blank	76.8	84	69			blank	62.7	67.4	55.4
	IgG Isotype	703	648	746			IgG Isotype	93.2	97.7	87.8
	18 hours	1763	1586	1892			18 hours	94.9	99.6	86.7
